# Supplementary material for: Cepharanthine Enhances MHC-I Antigen Presentation and Anti-Tumor Immunity in Melanoma via Autophagy Inhibition
Source: Cells. 2025 Aug 9;14(16):1231. doi: 10.3390/cells14161231 (PMC12384187; doi:10.3390/cells14161231)
Supplement: Supplementary file 1 [file cells-14-01231-s001.zip]

Archive with 1 entries (1 files):
- cells-3772200-supplementary.pdf
